# Supplementary material for: Dereplication of Natural Products with Antimicrobial and Anticancer Activity from Brazilian Cyanobacteria
Source: Toxins (Basel). 2019 Dec 24;12(1):12. doi: 10.3390/toxins12010012 (PMC7020483; doi:10.3390/toxins12010012)
Supplement: Supplementary file 1 [file toxins-12-00012-s001.zip]

Archive with 15 entries (12 files):
- toxins-672330 supple correct/
- toxins-672330 supple correct/FigureS1 Dose-response curves of the selected cyanobacterial extracts on NRK (Blue) and MOLM-13 (red) cell lines.pdf
- toxins-672330 supple correct/FigureS2 Complete molecular networking of cyanobacterial extracts from Brazilian (purple) and control (green) strains.pdf
- toxins-672330 supple correct/FigureS3 MS/
- toxins-672330 supple correct/FigureS3 MS/MS spectra of puwainaphycins identified in Aliinostoc sp_ CENA535 using the dereplication tool (GNPS).pdf
- toxins-672330 supple correct/FigureS4 Spectra of potentially new compounds produced only by Brazilian strains.pdf
- toxins-672330 supple correct/FileS1 Pictures of the antifungal activity essays using Candida albicans HAMBI484.pdf
- toxins-672330 supple correct/FileS2 Pictures of the antibacterial activity essays using Staphylococcus aureus HAMBI66.pdf
- toxins-672330 supple correct/FileS3 Retention times of chlorinated compounds detected in Fischerella sp. CENA72.xlsx
- toxins-672330 supple correct/TableS1 List of Brazilian cyanobacterial isolates tested for the synthesis of anticancer and antimicrobial compounds.xlsx
- toxins-672330 supple correct/TableS2 Human leukemia MOLM-13 cells apoptosis caused by crude extracts of aqueous and organic cyanobacterial cell extracts (average of two parallel measurements indicated in %).xlsx
- toxins-672330 supple correct/TableS3 List of cyanobacteria used as a control in the LC-MS analysis to compare the previously discovered compounds with the molecules produced by Brazilian strains.xlsx
- toxins-672330 supple correct/TableS4 Dereplicator analysis of Brazilian cyanobacteria cell extracts.xlsx
- toxins-672330 supple correct/TableS5 Culture media used for the cultivation of the strains_ The addition of nitrogen refers to 0.467 g/
- toxins-672330 supple correct/TableS5 Culture media used for the cultivation of the strains_ The addition of nitrogen refers to 0.467 g/L of NaNO3..xlsx
