# Supplementary material for: Dereplication of Natural Products with Antimicrobial and Anticancer Activity from Brazilian Cyanobacteria
Source: Toxins (Basel). 2019 Dec 24;12(1):12. doi: 10.3390/toxins12010012 (PMC7020483; doi:10.3390/toxins12010012)
Supplement: Supplementary file 1 [file toxins-12-00012-s001.zip › toxins-672330 supple correct/FileS3 Retention times of chlorinated compounds detected in Fischerella sp. CENA72.xlsx]

## Sheet: Chlorinated_CENA72
Fischerella sp. CENA72
	Tentative formula
TR(min)	C	H	N	O	S	Cl	[M−(4xHCl+H2O)+H]+	[M−(3xHCl+H2O)+H]+	[M−(2xHCl+H2O)+H]+	[M−(HCl+H2O)+H]+	[M−H2O+H]+	[M+H]+	[M+Na]+	Comment
4.67												369.163	391.149	0 Cl atoms
5.05										361.231	397.206		437.199
5.06											431.168		471.16
5.64	21	30	2	2	1	4	353.168	389.145	425.121	461.098	497.075		537.067	4 Cl atoms
5.8										391.148	427.137		467.129
6.08								355.184	391.161	427.138	463.115		503.107	3 Cl atoms
TR(min)							[M−4xHCl+H]+	[M−3xHCl+H]+	[M−2xHCl+H]+	[M−HCl+H]+	[M−H2O+H]+	[M+H]+	[M+Na]+	Comment
8.36							355.183	391.16	427.137	463.113		499.091	521.073	4 Cl atoms
9.04									393.179	429.153		465.129	487.112	3 Cl atoms
9.37												431.168	453.149	2 Cl atoms
CENA72											[M-H]-	[M+HCl-H]-	[M+HCOOH-H]-
5.64											513.071	549.047	559.076

## Sheet: Spectra
Fischerella sp. CENA72
	TR(min)	M						Na adduct
	3.75	514		425	461	497		537	644	671	703
	3.76					499		539
	3.85				427	463		503
	4.08				467
	4.28					499	521	539
	4.3
	4.41						465	487
	4.5						431	453
m/z
425	3.774				3.75
431	3.626		3.55	3.66		3.87			4.34		4.5
463	3.677; 3.845; 4.019				3.75	3.85			4.3
465	3.530; 3.884; 4.213; 4.384				3.75	3.85			4.3	4.41
467	3.833; 4.077; 4.397				3.74	3.85	4.08			4.41
469	3.929; 4.351;				3.73	3.86	4.08			4.41
487	4.312					3.85			4.3	4.41
489	4.437			3.66		3.85			4.36	4.41
499.07	3.748;				3.76
499.09								4.28
501.07	3.651; 4.259				3.76
501.09								4.28
505.08	3.858; 4.298				3.74			4.28
505.1						3.86
523	4.272							4.28
539.04	3.787							4.29
539.06					3.75
539.15					3.75				4.37
681
723
3.774	425	514 H adduct minus H2O and 2Cl, 3. isotope
3.626	431
3.845	463
3.53	465
3.884	465
4.213	465
4.384	465
3.833	467
4.077	467
4.397	467
3.929	469
4.351	469
4.312	487
4.437	489
3.748	499	514 H adduct minus H2O 3. isotope
3.651	501
4.259	501
3.858	505
4.298	505
4.272	523
3.787	539	514 Na adduct 3. isotope
