# Supplementary material for: Dereplication of Natural Products with Antimicrobial and Anticancer Activity from Brazilian Cyanobacteria
Source: Toxins (Basel). 2019 Dec 24;12(1):12. doi: 10.3390/toxins12010012 (PMC7020483; doi:10.3390/toxins12010012)
Supplement: Supplementary file 1 [file toxins-12-00012-s001.zip › toxins-672330 supple correct/TableS1 List of Brazilian cyanobacterial isolates tested for the synthesis of anticancer and antimicrobial compounds.xlsx]

## Sheet: CENA strains
Identification			Accession number	Isolation place
No	Taxon	Strain		Habitat, site, Municipality	State	Biome
1	Pannus brasiliense	CCIBt3594	KF668649.1	Fresh water puddle, Pantanal, Corumbá	MS	Pantanal
2	Nostoc piscinale	CENA21	CP012036.1	Wet soil, margin of Solimões River, Mari-Mari Island	AM	Amazon
3	Nostoc sp.	CENA67	MN551902	Archaeological black earth, Iranduba	AM	Amazon
4	Nostoc sp.	CENA69	MN551252	Archaeological black earth, Iranduba	AM	Amazon
5	Fischerella sp.	CENA71	MN551253	Archaeological black earth, Iranduba	AM	Amazon
6	Fischerella sp.	CENA72	MN551254	Archaeological black earth, Iranduba	AM	Amazon
7	Oxynema sp.	CENA135	HQ730084.1	Wet soil, mangrove, Cardoso Island	SP	Atlantic Forest
8	Nodosilinea sp.	CENA137	KC695831.1	Periphyton, mangrove, Cardoso Island	SP	Atlantic Forest
9	Nodosilinea sp.	CENA147	KC695841.1	Wet soil, mangrove, Cardoso Island	SP	Atlantic Forest
10	Chlorogloea sp.	CENA152	KC695846.1	Wet soil, mangrove, Cardoso Island	SP	Atlantic Forest
11	Cyanobium sp.	CENA153	KC695847.1	Periphyton, mangrove, Cardoso Island	SP	Atlantic Forest
12	Cyanobium sp.	CENA154	KC695848.1	Wet soil, mangrove, Cardoso Island	SP	Atlantic Forest
13	Halotia wernerae	CENA159	KC695853.2	Wet soil, mangrove, Cardoso Island	SP	Atlantic Forest
14	Halotia wernerae	CENA160	KC695854.2	Wet soil, mangrove, Cardoso Island	SP	Atlantic Forest
15	Fischerella sp.	CENA161	EU840724.1	Concrete dam of spring water, Piracicaba	SP	−
16	Cyanobium sp.	CENA185	KC695876.1	Wet soil, mangrove, Bertioga	SP	Atlantic Forest
17	Cyanospira sp.	CENA215	MN551903	Fresh water puddle, Morro Branco, Beberibe	CE	Caatinga
18	Nostoc sp.	CENA216	MN551255	Fresh water puddle , Morro Branco, Beberibe	CE	Caatinga
19	Limnothrix sp.	CENA217	MN551904	Fresh water puddle , Morro Branco, Beberibe	CE	Caatinga
20	Nostoc sp.	CENA219	KP701037.1	Fresh water puddle , Morro Branco, Beberibe	CE	Caatinga
21	Nostoc sp.	CENA238	MN551905	Fresh water, lagoon in Povoado Nova Aurora	CE	Caatinga
22	Nostoc sp.	CENA239	MN551906	Fresh water, lagoon in Povoado Nova Aurora	CE	Caatinga
23	Chroococcidiopsis sp.	CENA240	MN551907	Fresh water, Cistern, Canindé	CE	Caatinga
24	Chroococcidiopsis sp.	CENA246	MN551908	Fresh water, Cistern, Canindé	CE	Caatinga
25	Sphaerospermopsis sp.	CENA247	MN551909	Fresh water, right margin of Camarão river, Canindé	CE	Caatinga
26	Calothrix sp.	CENA250	MN551910	Fresh water, Camarão river, Canindé	CE	Caatinga
27	Nostoc sp.	CENA259	MN551911	Fresh water, lagoon in Sodrelândia	BA	Caatinga
28	Nostoc sp.	CENA261	MN551256	Fresh water, lagoon in Sodrelândia	BA	Caatinga
29	Nostoc sp.	CENA269	MN551912	Fresh water, lagoon in Paulista	PB	Caatinga
30	Phormidium sp.	CENA270	JQ771627.1	Fresh water, lagoon in Paulista	PB	Caatinga
31	Nostoc sp.	CENA271	MN551257	Fresh water, lagoon in Paulista	PB	Caatinga
32	Aulosira sp.	CENA272	MN551913	Fresh water, lagoon in Paulista	PB	Caatinga
33	Nostoc sp.	CENA274	MN551914	Soil, Brotas de Macaúbas	BA	Caatinga
34	Nostoc sp.	CENA278	MN551915	Soil, Brotas de Macaúbas	BA	Caatinga
35	Nostoc sp.	CENA281	MN551916	Soil, São Braz do Piauí	PI	Caatinga
36	Aulosira sp.	CENA283	MN551258	Soil, São Braz do Piauí	PI	Caatinga
37	Aulosira sp.	CENA288	MN551917	Soil, km 46 between Mombaça and Tauá	CE	Caatinga
38	Aulosira sp.	CENA291	MN551918	Soil, km 46 between Mombaça and Tauá	CE	Caatinga
39	Leptolyngbya sp.	CENA293	MN551919	Soil, km 46 between Mombaça and Tauá	CE	Caatinga
40	Nostoc sp.	CENA294	MN551920	Soil, km 46 between Mombaça and Tauá	CE	Caatinga
41	Aulosira sp.	CENA295	MN551921	Soil, km 46 between Mombaça and Tauá	CE	Caatinga
42	Nostoc sp.	CENA296	MN551922	Soil, km 46 between Mombaça and Tauá	CE	Caatinga
43	Fischerella sp.	CENA298	KP701038.1	Soil, BR 230 road to Cajazeira	PB	Caatinga
44	Cylindrospermopsis raciborskii	CENA302	JQ707291.1	Freshwater, Riacho Grande branch of the Billings reservoir, São Bernardo do Campo	SP	−
45	Brasilonema sp.	CENA382	KR137603.1	Euterpe edulis leaf, State Park Serra do mar, Ubatuba	SP	Atlantic Forest
46	Pseudanabaenaceae	CENA510	KF246480.1	Soda lake water, Salina Verde, Aquidauana	MS	Pantanal
47	Aliinostoc sp.	CENA513	KX458483.1	Soda lake water, Salina Verde, Aquidauana	MS	Pantanal
48	Aliinostoc sp.	CENA514	KX458484.1	Soda lake water, Salina Verde, Aquidauana	MS	Pantanal
49	Leptolyngbya sp.	CENA520	KF246487.1	Soda lake water, Salina Verde, Aquidauana	MS	Pantanal
50	Aliinostoc sp.	CENA524	KX458485.1	Soda lake water, Salina Verde, Aquidauana	MS	Pantanal
51	Geminocystis sp.	CENA526	KF246492.1	Soda lake water, Salina Centenário, Aquidauana	MS	Pantanal
52	Alkalinema pantanalense	CENA528	KF246494.2	Soda lake water, Salina Preta, Aquidauana	MS	Pantanal
53	Aliinostoc sp.	CENA535	KX458486.1	Soda lake water, Salina Verde, Aquidauana	MS	Pantanal
54	Pantanalinema rosaneae	CENA537	KF246501.2	Soda lake water, Salina Grande, Aquidauana	MS	Pantanal
55	Leptolyngbya sp.	CENA540	KF246504.1	Soda lake water, Salina Verde, Aquidauana	MS	Pantanal
56	Tolypothrix sp.	CENA541	KX458488.1	Soda lake water,Salina Verde, Aquidauana	MS	Pantanal
57	Aliinostoc sp.	CENA543	KX458489.1	Soda lake water, Salina 67 mil, Aquidauana	MS	Pantanal
58	Nodosilinea sp.	CENA546	KF246507.1	Soda lake water, Salina 67 mil, Aquidauana	MS	Pantanal
59	Aliinostoc sp.	CENA548	KX458492.1	Soda lake water, Salina Verde, Aquidauana	MS	Pantanal
60	Brasilonema octagenarum	UFV-E1	EF150854.1	Eucaliptus urograndis leaf, Timóteo	MG	−
61	Brasilonema sp.	UFV-L1	MN551259	Ligustrum leaf, Paraiba do Sul	MG	−
62	Brasilonema sp.	UFV-27	MN551260	Greenhouse screen, Campus UFV, Viçosa	MG	−
