# Supplementary material for: Dereplication of Natural Products with Antimicrobial and Anticancer Activity from Brazilian Cyanobacteria
Source: Toxins (Basel). 2019 Dec 24;12(1):12. doi: 10.3390/toxins12010012 (PMC7020483; doi:10.3390/toxins12010012)
Supplement: Supplementary file 1 [file toxins-12-00012-s001.zip › toxins-672330 supple correct/TableS2 Human leukemia MOLM-13 cells apoptosis caused by crude extracts of aqueous and organic cyanobacterial cell extracts (average of two parallel measurements indicated in %).xlsx]

## Sheet: MOLM-13 apoptosis
Identification/Concentration (mgDW.ml-1)			Aqueous								Organic
			13.3		13.3		1.33		0.133		13.3		3.99		13.3		1.33		0.133
No	Taxon	Strain	Apop (%)	Er	Apop (%)	Er	Apop (%)	Er	Apop (%)	Er	Apop (%)	Er	Apop (%)	Er	Apop (%)	Er	Apop (%)	Er	Apop (%)	Er
1	Pannus brasiliense	CCIBt3594	72.0	5.4	72	0.6	2	1.6	-	-	100	0	64	6.4	100	0	10.1	1.1	7.5	5.9
2	Nostoc piscinale	CENA21	3.6	2.4	-	-	-	-	-	-	79	1.8	7.7	0.2	58.3	0.6	5.4	2.2	-	-
3	Nostoc sp.	CENA67	9.5	2.4	-	-	-	-	-	-	89.2	7.2	18.2	2	97.2	0.6	6.5	0	-	-
4	Nostoc sp.	CENA69	95.8	4.2	99.5	0.5	2	3.2	4.4	2.2	100	0	87.4	3.8	100	0	100	0	100	0
5	Fischerella sp.	CENA71	57.1	8.3	-						100	0	100	0	100	0	92.4	3.3	18.2	3.7
6	Fischerella sp.	CENA72	100	0	100	0	9.5	3.2	0	2.8	100	0	100	0	98.9	0	87.5	3.8	40.1	16
7	Oxynema sp.	CENA135	40.5	15.5	-	-	-	-	-	-	100	0	59	13.8	100	0	9	1.1	0.5	1.1
8	Nodosilinea sp.	CENA137	25	3.6	-	-	-	-	-	-	79.6	2.4	4.7	3.1	80.6	2.8	3.2	1.1	-	-
9	Nodosilinea sp.	CENA147	67.3	11.3	-	-	-	-	-	-	85	1.8	9.6	3.7	94.4	3.3	6.5	2.2	-	-
10	Chlorogloea sp.	CENA152	16.7	4.8	-	-	-	-	-	-	82	1.2	27.2	0.2	99.4	0.6	2.7	0.5	-	-
11	Cyanobium sp.	CENA153	39.9	7.7	-	-	-	-	-	-	88.6	0.6	25.6	2.9	98.3	0.6	10.8	0	-	-
12	Cyanobium sp.	CENA154	20.2	0	-	-	-	-	-	-	73.7	6	6.8	3.3	97.8	0	3.8	1.6	-	-
13	Halotia wernerae	CENA159	5.4	7.7	-	-	-	-	-	-	88	1.2	6.4	2.9	88.9	1.1	2.2	0	-	-
14	Halotia wernerae	CENA160	11.3	0.6	-	-	-	-	-	-	89.8	0.6	7.5	0.7	97.8	1.1	4.8	2.1	2.1	0.5
15	Fischerella sp.	CENA161	98.8	1.2	98.9	0	0.5	2.7	2.1	0.5	100	0	99.5	0.5	100	0	79.9	2.7	77	4.8
16	Cyanobium sp.	CENA185	79.8	3.6	72	2.7	6	3.2	-	-	98.2	0.6	98.9	0	100	0	95.2	0.5	2.1	2.7
17	Cyanospira sp.	CENA215	21.4	9.5	-	-	-	-	-	-	82	1.2	5.8	2.8	77.8	3.3	5.4	0	-	-
18	Nostoc sp.	CENA216	16.1	10.1	-	-	-	-	-	-	84.4	3.6	6.6	2.2	97.2	1.7	3.8	2.7	-	-
19	Limnothrix sp.	CENA217	62.5	11.3	-	-	-	-	-	-	92.2	0.6	63.5	3	100	0	36.5	8.5	24.6	15.5
20	Nostoc sp.	CENA219	100	0	100	0	100	0	51	11.8	100	0	96.6	0	100	0	13.7	3.2	0	2.2
21	Nostoc sp.	CENA238	12.5	4.2	-	-	-	-	-	-	67.1	3	9.6	0.7	-	-	-	-	-	-
22	Nostoc sp.	CENA239	14.9	5.4	-	-	-	-	-	-	50.3	6.6	7.3	0.9	-	-	-	-	-	-
23	Chroococcidiopsis sp.	CENA240	13.1	3.6	-	-	-	-	-	-	38.3	0.6	1.3	2.6	-	-	-	-	-	-
24	Chroococcidiopsis sp.	CENA246	17.9	1.2	-	-	-	-	-	-	36.5	3.6	3.6	0.4	-	-	-	-	-	-
25	Sphaerospermopsis sp.	CENA247	10.1	0.6	-	-	-	-	-	-	67.7	8.4	0.4	0.3	-	-	-	-	-	-
26	Calothrix sp.	CENA250	0	4.8	-	-	-	-	-	-	29.3	2.4	1	0.8	-	-	-	-	-	-
27	Nostoc sp.	CENA259	4.2	0.6	-	-	-	-	-	-	44.9	1.2	2.5	0.6	-	-	-	-	-	-
28	Nostoc sp.	CENA261	1.2	3.6	-	-	-	-	-	-	31.7	0	3.8	1.5	-	-	-	-	-	-
29	Nostoc sp.	CENA269	16.1	0.6	-	-	-	-	-	-	48.5	3.6	24.9	6.8	-	-	-	-	-	-
30	Phormidium sp.	CENA270	100	0	100	0	2.7	1.6	1.1	1.6	100	0	94.3	0.5	100	0	22.8	0	0	1.1
31	Nostoc sp.	CENA271	0	6.9	-	-	-	-	-	-	40.7	6.6	4.2	0.6	-	-	-	-	-	-
32	Aulosira sp.	CENA272	4.3	4.3	-	-	-	-	-	-	74.9	3.6	6.1	4.3	83.9	0.6	3.2	1.1	-	-
33	Nostoc sp.	CENA274	4.8	6	-	-	-	-	-	-	42.5	4.8	3.9	2.3	-	-	-	-	-	-
34	Nostoc sp.	CENA278	9.5	2.3	-	-	-	-	-	-	55.1	0.6	5.1	0.9	-	-	-	-	-	-
35	Nostoc sp.	CENA281	1	2.2	-	-	-	-	-	-	63.5	5.4	1.2	0.4	-	-	-	-	-	-
36	Aulosira sp.	CENA283	11.5	6.8	-	-	-	-	-	-	100	0	12.7	0.9	98.9	1.1	7.3	0.5	8.5	3.7
37	Aulosira sp.	CENA288	0.1	9.6	-	-	-	-	-	-	22.2	1.2	2.3	1.2	-	-	-	-	-	-
38	Aulosira sp.	CENA291	36.9	3.6	-	-	-	-	-	-	61.1	1.8	3.2	4.9	-	-	-	-	-	-
39	Leptolyngbya sp.	CENA293	2.1	3.3	-	-	-	-	-	-	35.3	2.4	0.7	1.2	-	-	-	-	-	-
40	Nostoc sp.	CENA294	0	5.7	-	-	-	-	-	-	50.9	2.4	32.7	3.3	-	-	-	-	-	-
41	Aulosira sp.	CENA295	0	7.4	-	-	-	-	-	-	21.1	0	5.2	0.5	-	-	-	-	-	-
42	Nostoc sp.	CENA296	48.8	7.1	-	-	-	-	-	-	100	0	100	0	100	0	60.2	2.1	3.7	3.2
43	Fischerella sp.	CENA298	20.4	1	-	-	-	-	-	-	100	0	100	0	100	0	35.6	2.6	8.5	3.7
44	Cylindrospermopsis raciborskii	CENA302	0	3	-	-	-	-	-	-	92.5	0.7	14.6	2.5	91	4.5	5.2	2.6	5.8	3.2
45	Brasilonema sp.	CENA382	56.7	7.9	-	-	-	-	-	-	99.3	0.7	83.6	1.3	94.4	2.2	22	0.5	3.2	0.5
46	Pseudanabaenaceae	CENA510	8.9	2.9	-	-	-	-	-	-	95.9	4.1	16.4	0.3	92.1	3.4	5.8	1	1.6	3.2
47	Aliinostoc sp.	CENA513	100	0	99.3	0.7	48.2	3.6	23.1	18.1	100	0	100	0	100	0	100	0	70.9	4.8
48	Aliinostoc sp.	CENA514	100	0	100	0	17.9	2.1	0	0	100	0	100	0	100	0	100	0	57.8	12.3
49	Leptolyngbya sp.	CENA520	2.5	6.1	-						34.7	8.2	7	1.8	-	-	-	-	-	-
50	Aliinostoc sp.	CENA524	100	0	89.7	0.5	7.4	2.1	3.3	1.1	100	0	100	0	100	0	80.1	9.4	3.2	2.6
51	Geminocystis sp.	CENA526	3.1	5.5	-	-	-	-	-	-	81.6	0.7	5.9	1.2	81.1	8.9	5.4	1.1	-	-
52	Alkalinema pantanalense	CENA528	10.1	1.8	-	-	-	-	-	-	56.5	10.9	0.3	0.6	-	-	-	-	-	-
53	Aliinostoc sp.	CENA535	100	0	100	0	26.3	6.3	0	3.2	100	0	100	0	100	0	91.6	1	8.5	1.6
54	Pantanalinema rosaneae	CENA537	3.5	9.4	-	-	-	-	-	-	20.4	2	1.4	1.1	-	-	-	-	-	-
55	Leptolyngbya sp.	CENA540	0	4.5	-	-	-	-	-	-	38.1	6.1	1.3	2.2	-	-	-	-	-	-
56	Tolypothrix sp.	CENA541	0	8.6	-	-	-	-	-	-	93.2	0	9.6	0.5	83.7	2.8	5.8	1	9.5	2.6
57	Aliinostoc sp.	CENA543	95.8	4.2	91.2	0	4.7	0.5	1.6	3.2	97.3	0	23.6	6.9	92	7	10.5	1.1	0.5	0
58	Nodosilinea sp.	CENA546	0.7	7.9	-	-	-	-	-	-	33.3	1.4	0.5	0.9	-	-	-	-	-	-
59	Aliinostoc sp.	CENA548	100	0	100	0	87.4	3.2	3.7	0	100	0	100	0	100	0	100	0	1.1	0.5
60	Brasilonema octagenarum	UFV-E1	0.4	2.8	-	-	-	-	-	-	93.9	0.7	15.5	8.7	76.4	2.2	8.4	0.5	6.3	1.6
61	Brasilonema sp.	UFV-L1	0	7.5	-	-	-	-	-	-	98	0.7	25.9	14.8	98.3	0.6	8.9	2.1	7.4	0.5
62	Brasilonema sp.	UFV-27	1.4	6.1	-	-	-	-	-	-	98	0.7	30.3	12.5	89.9	1.1	8.4	4.7	2.6	1.1
