# Supplementary material for: Dereplication of Natural Products with Antimicrobial and Anticancer Activity from Brazilian Cyanobacteria
Source: Toxins (Basel). 2019 Dec 24;12(1):12. doi: 10.3390/toxins12010012 (PMC7020483; doi:10.3390/toxins12010012)
Supplement: Supplementary file 1 [file toxins-12-00012-s001.zip › toxins-672330 supple correct/TableS3 List of cyanobacteria used as a control in the LC-MS analysis to compare the previously discovered compounds with the molecules produced by Brazilian strains.xlsx]

## Sheet: Known compounds
Strain	mg of freeze-dried cells	m/z	Compound
Anabaena sp. HAN21/1	10.2	814.627	Scytophycin
		832642	Scytophycin
		872647	Scytophycin
		872651	Scytophycin
		888643	Scytophycin
		906686	Scytophycin
Anabaena sp. UHCC 0253 (XSPORK2A)	10.5	809576	Anabaenopeptin C protonated
		847607	dmMC-LR without Adda head protonated
		947691	Peptilide Na adduct
		981708	dmMC-LR protonated
Dolichospermum sp. UHCC 0090	12.9	959729	Anabaenopeptilide [Hph5]AP90-A Na adduct
		995.557	2.049, Anabaenopeptilide 90-B Na adduct
		1009.71	2.675, MC-HilR protonated
Dolichospermum sp. 90M3	10.3	405247	Anabaenopeptin C double protonated
		419251	Anabaenopeptin B double protonated
		430244	Anabaenopeptin B protonated and sodiated
		482301	MC-LR, MEOH lost, doubly protonated
		498317	MC-LR doubly protonated
		509311	MC-LR protonated and sodiated
		512824	[Asp3]MC-RR doubly protonated
		519837	MC-RR doubly protonated
		659427	Anabaenopeptin B, C core Na adduct
		816527	Anabaenopeptin, probably variant Na adduct
		830527	Anabaenopeptin protonated
		831559	Anabaenopeptin C Na adduct
		836526	Anabaenopeptin variant Na adduct
		837587	Anabaenopeptin B protonated
		844.55	Anabaenopeptin A protonated
		847559	Anabaenopeptin C K adduct
		858.57	Anabaenopeptin protonated
		866537	Anabaenopeptin A Na adduct
		880561	Anabaenopeptin Na adduct
		882519	Anabaenopeptin A K adduct
		898489	Anabaenopeptin Na adduct
		995727	MC-LR protonated
		1009.75	MC-HilR protonated
		1075.72	Anacyclamide A10 Na adduct
		1283.94	Hassallidin D, with 1 Acetyl group
Microcystis viridis NIES-102	11.9	482301	2.582; MC-LR without Adda head doubly protonated 2. isotope
		861613	MC-LR without Adda head protonated
		875633	MC-HilR without Adda head protonated
		995722	MC-LR protonated
Nostoc sp. FSN	nd	432284	Nostosin A - H2O
		434301	Nostosin C
		450293	Nostosin A
		450293	Nostosin A
		510365	Nostosin A isopropanol adduct
		778566	Nostamide protonated (anabaenopeptin)
		794555	Nostamide protonated (anabaenopeptin)
		800547	Nostamide 778 Na adduct (anabaenopeptin)
		806586	Nostamide variant protonated (anabaenopeptin)
		808578	Nostamide variant protonated (anabaenopeptin)
		814564	Nostamide 792 Na adduct (anabaenopeptin)
Nostoc sp. ATCC53789	11.5	823572	Anabaenopeptin protonated
Nostoc sp. 113.5	11.3	893.68	Chlorophyll a protonated
		893.69	Chlorophyll a protonated
Nostoc sp. 152	10	512.32	[ADMAdda5]MC-LR double protonated
		520.32	[Ser1, ADMAdda5]MC-LR double protonated
		875568	Nostophycin B protonated
		911609	Nostophycin A Na adduct
		927607	Nostophycin A K adduct
Oscillatoria 327/2	15.5	443143	Fragment from Pr-IP(Tzn)F(Tzn)-OMe
		556.254	nonprenylated IP(Tzn)F(Tzn)-OMe
		624.337	linear prenylated cyanobactin Pr-IP(Tzn)F(Tzn)-OMe (tentatively)
		640.331	Pr-IP(Tzn)F(Tzn)-OMe variant (+16)
		646.321	Pr-IP(Tzn)F(Tzn)-OMe Na adduct
