# Supplementary material for: Dereplication of Natural Products with Antimicrobial and Anticancer Activity from Brazilian Cyanobacteria
Source: Toxins (Basel). 2019 Dec 24;12(1):12. doi: 10.3390/toxins12010012 (PMC7020483; doi:10.3390/toxins12010012)
Supplement: Supplementary file 1 [file toxins-12-00012-s001.zip › toxins-672330 supple correct/TableS4 Dereplicator analysis of Brazilian cyanobacteria cell extracts.xlsx]

## Sheet: Dereplicator
Strain	Compound	Score	P-value	PepMass	SpecMass	RT	Adduct	FDR	R*
Aliinostoc sp. CENA548	Puwainaphycin B	20	6.7e-25	1232.74	617.44	195.68	M+2H	0.00	-
Aliinostoc sp. CENA548	Puwainaphycin B	15	1.5e-21	1232.74	1234.00	193.79	M+H	0.00	-
Aliinostoc sp. CENA535	Puwainaphycin B	17	3.6e-20	1232.74	617.44	195.93	M+2H	0.00	-
Aliinostoc sp. CENA535	Puwainaphycin B	13	4.4e-18	1232.74	1234.00	194.40	M+H	0.00	-
Aliinostoc sp. CENA535	Puwainaphycin A	13	4.6e-18	1234.72	1235.98	187.85	M+H	0.00	-
Fischerella sp. CENA161	Microcystin LR	11	1.2e-17	994.55	995.72	155.63	M+H	0.00	[47]
Aliinostoc sp. CENA548	Puwainaphycin A	15	3.7e-17	1234.72	618.44	189.16	M+2H	0.00	-
Aliinostoc sp. CENA535	Puwainaphycin A	15	3.7e-17	1234.72	618.44	189.41	M+2H	0.00	-
Phormidium sp. CENA270	Puwainaphycin A	15	4.7e-17	1234.72	604.92	193.53	M+2H	0.00	-
Aliinostoc sp. CENA548	Puwainaphycin A	12	2.3e-16	1234.72	1235.98	188.01	M+H	0.00	-
Aliinostoc sp. CENA548	Puwainaphycin B	14	1.0e-15	1232.74	601.43	194.55	M+2H	0.00	-
Nostoc sp. CENA261	Hymenamide E	11	3.9e-15	853.40	428.20	98.69	M+2H	0.00	-
Leptolyngbya sp. CENA520	Cyclosporin, 9CI 7''-Demethyl, 7''-ethenyl	12	5.1e-15	1157.78	1159.87	220.66	M+H	0.00	-
Phormidium sp. CENA270	Microcystin 1-D-Leucine analogue	11	1.3e-14	1036.60	519.34	165.59	M+2H	0.00	[47]
Phormidium sp. CENA270	Puwainaphycin A	11	1.4e-14	1234.72	1208.95	191.98	M+H	0.00	-
Pannus brasiliense CCIBt3594	Triculamin	11	1.7e-14	2250.30	1102.18	225.76	M+2H	10.00	-
Phormidium sp. CENA270	Puwainaphycin B	13	2.7e-14	1232.74	605.49	190.42	M+2H	9.09	-
Aliinostoc sp. CENA535	Puwainaphycin B	13	3.9e-14	1232.74	601.43	195.16	M+2H	8.33	-
Lyngbya sp. CENA281	Malevamide C	14	4.4e-14	1511.94	767.56	246.89	M+2H	7.69	-
Nostoc sp. CENA259	Actinomycin D, 8CI, 9CI, JAN 3 ,3-Bis(2-azetidinecarboxylic acid) homologue	9	4.9e-14	1226.60	1174.56	189.86	M+H	0.00	-
Phormidium sp. CENA270	Puwainaphycin A	13	5.1e-14	1234.72	588.90	192.75	M+2H	7.14	-
Lyngbya sp. CENA281	Verrucamides Verrucamide A	14	6.3e-14	1414.84	767.56	236.85	M+2H	6.67	-
Nostoc sp. CENA271	Microcin J25	17	1.6e-13	2106.02	1063.67	135.19	M+2H	11.76	-
Pseudanabaenaceae CENA510	Malevamide B	11	2.2e-13	1428.94	767.59	252.65	M+2H	11.11	-
Cyanobium sp. CENA185	Wewakazole	12	2.3e-13	1140.54	1004.70	77.89	M+H	0.00	-
Aliinostoc sp. CENA548	Puwainaphycin B	12	3.9e-13	1232.74	626.43	165.02	M+2H	15.00	-
Halotia wernerae CENA159	Malevamide B	13	5.7e-13	1428.94	753.57	249.45	M+2H	14.29	-
Nostoc sp. CENA261	Lyngbyacyclamide A	12	1.3e-12	1442.84	766.51	159.10	M+2H	14.81	-
Aliinostoc sp. CENA543	Anabaenopeptin 807	7	3.5e-12	807.46	808.58	165.69	M+H	0.00	[51]
Cyanobium sp. CENA185	Wewakazole	11	3.5e-12	1140.54	1018.71	85.64	M+H	0.00	-
Aliinostoc sp. CENA548	Cyclosporin, 9CI N9-De-Me	12	8.4e-12	1187.83	611.53	271.07	M+2H	15.00	-
Aliinostoc sp. CENA535	Puwainaphycin B Puwainaphycin B	11	9.0e-12	1232.74	611.42	185.93	M+2H	14.63	-
Brasilonema sp. CENA382	Homophymine A N2-Deacyl, N2-(3R-hydroxy-2R,4R,6-trimethylheptanoyl), 7'-amide	9	1.0e-11	1582.92	803.56	166.41	M+2H	14.29	-
Nostoc sp. CENA269	Cyclosporin, 9CI 7''-Demethyl, 7''-ethenyl	12	1.0e-11	1157.78	601.51	235.70	M+2H	13.95	-
Aliinostoc sp. CENA535	Puwainaphycin D	11	1.2e-11	1224.69	595.40	179.38	M+2H	13.64	-
Cyanobium sp. CENA154	Tyrocidine 5-L-Lysinetyrocidine A	9	1.2e-11	1283.67	625.33	234.40	M+2H	13.33	-
Stigonema sp. CENA295	Malevamide B	12	1.4e-11	1428.94	753.57	248.89	M+2H	13.04	-
Myxosarcina sp. CENA240	Verrucamide A	13	1.4e-11	1414.84	753.57	249.19	M+2H	12.77	-
Aliinostoc sp. CENA548	Puwainaphycin D	9	1.5e-11	1224.69	1255.98	193.01	M+H	0.00	-
Cylindrospermopsis raciborskii CENA302	Malevamide B	12	1.6e-11	1428.94	769.57	234.74	M+2H	12.50	-
Aliinostoc sp. CENA548	Puwainaphycin E	9	1.7e-11	1192.71	1238.99	189.93	M+H	0.00	-
Aliinostoc sp. CENA548	Minutissamide C 14-Alcohol	11	1.9e-11	1189.67	595.40	179.39	M+2H	12.24	-
Calothrix sp. CENA283	Malevamide B	12	1.9e-11	1428.94	753.57	248.96	M+2H	12.00	-
Nostoc sp. CENA239	Malevamide B	12	2.0e-11	1428.94	767.57	256.99	M+2H	11.76	-
Fischerella sp. CENA71	Malevamide B	12	2.1e-11	1428.94	753.57	249.27	M+2H	11.54	-
Nostoc sp. CENA238	Aeruginazole DA1497 Aeruginazole DA1497	15	2.2e-11	1497.58	730.78	128.28	M+2H	11.32	-
Aliinostoc sp. CENA548	Puwainaphycin A	11	2.3e-11	1234.72	602.41	186.45	M+2H	11.11
Leptolyngbya sp. CENA520	Malevamide B	12	2.5e-11	1428.94	753.57	249.00	M+2H	12.50	-
Nostoc piscinale CENA21	Clavariopsin A	9	2.5e-11	1153.70	1165.53	209.00	M+H	0.00	-
Leptolyngbya sp. CENA540	Malevamide B	12	2.8e-11	1428.94	753.57	249.62	M+2H	12.28	-
Nostoc sp. CENA271	Malevamide B	12	2.8e-11	1428.94	753.57	249.19	M+2H	12.07	-
Phormidium sp. CENA270	Microcystin 1-D-Leucine analogue	9	2.8e-11	1036.60	540.86	135.11	M+2H	11.86	-
Nostoc sp. CENA261	Malevamide C	11	3.2e-11	1511.94	737.51	70.51	M+2H	11.67	-
Nostoc sp. CENA269	[g-Hydroxy-MeLeu]8-cyclosporin	9	4.0e-11	1259.88	567.47	252.16	M+2H	11.48	-
Phormidium sp. CENA270	Microcystin 1-D-Leucine analogue	9	4.3e-11	1036.60	503.33	162.52	M+2H	11.29	-
Pantanalinema rosaneae CENA537	Jagaricin	8	4.4e-11	1180.61	1148.51	217.15	M+H	0.00	-
Aliinostoc sp. CENA548	Enduracidin-SB; Dechloroenduracidin-B	12	4.4e-11	2332.99	1180.21	209.86	M+2H	11.11	-
Nodosilinea sp. CENA546	Largamide H	10	4.4e-11	1198.66	588.38	190.98	M+2H	10.94	-
Fischerella sp. CENA72	Stenothricin component III	8	5.2e-11	1159.62	593.34	248.87	M+2H	10.77	-
Nostoc piscinale CENA21	Rumycin 4	9	5.5e-11	1719.84	840.51	173.43	M+2H	10.61	-
Nostoc sp. CENA261	Pitipeptolide F	7	6.3e-11	793.46	878.62	111.46	M+H	0.00	-
Aliinostoc sp. CENA543	Minutissamide A	11	6.6e-11	1117.61	529.32	144.70	M+2H	10.45	-
Leptolyngbya sp. CENA540	Malevamide C	12	6.9e-11	1511.94	767.56	237.25	M+2H	10.29	-
Anabaena sp. CENA247	Cyclosporin, 9CI Cyclosporin R	9	6.9e-11	1173.81	567.47	252.01	M+2H	10.14	-
Brasilonema octagenarum UFV-E1	Homophymine A N2-Deacyl, N2-(3R-hydroxy-2R,4R,6R-trimethylnonanoyl)	8	7.6e-11	1611.93	878.63	118.83	M+2H	10.00	-
