# Supplementary material for: Dereplication of Natural Products with Antimicrobial and Anticancer Activity from Brazilian Cyanobacteria
Source: Toxins (Basel). 2019 Dec 24;12(1):12. doi: 10.3390/toxins12010012 (PMC7020483; doi:10.3390/toxins12010012)
Supplement: Supplementary file 1 [file toxins-12-00012-s001.zip › toxins-672330 supple correct/TableS5 Culture media used for the cultivation of the strains_ The addition of nitrogen refers to 0.467 g/L of NaNO3..xlsx]

## Sheet: CENA strains
Identification			Culture medium
No	Taxon	Strain
1	Pannus brasiliense	CCIBt3594	Z8 + Nitrogen
2	Nostoc piscinale	CENA21	Z8 + Nitrogen
3	Nostoc sp.	CENA67	Z8
4	Nostoc sp.	CENA69	Z8
5	Fischerella sp.	CENA71	Z8 + Nitrogen
6	Fischerella sp.	CENA72	Z8 + Nitrogen
7	Oxynema sp.	CENA135	Z8 + Nitrogen
8	Nodosilinea sp.	CENA137	Z8 + Nitrogen
9	Nodosilinea sp.	CENA147	Z8 + Nitrogen
10	Chlorogloea sp.	CENA152	Z8 + Nitrogen
11	Cyanobium sp.	CENA153	Z8 + Nitrogen
12	Cyanobium sp.	CENA154	Z8 + Nitrogen
13	Halotia wernerae	CENA159	Z8
14	Halotia wernerae	CENA160	Z8
15	Fischerella sp.	CENA161	Z8
16	Cyanobium sp.	CENA185	Z8 + Nitrogen
17	Cyanospira sp.	CENA215	Z8 + Nitrogen
18	Nostoc sp.	CENA216	Z8
19	Limnothrix sp.	CENA217	Z8 + Nitrogen
20	Nostoc sp.	CENA219	Z8
21	Nostoc sp.	CENA238	Z8
22	Nostoc sp.	CENA239	Z8
23	Chroococcidiopsis sp.	CENA240	Z8 + Nitrogen
24	Chroococcidiopsis sp.	CENA246	Z8 + Nitrogen
25	Sphaerospermopsis sp.	CENA247	Z8 + Nitrogen
26	Calothrix sp.	CENA250	Z8
27	Nostoc sp.	CENA259	Z8
28	Nostoc sp.	CENA261	Z8
29	Nostoc sp.	CENA269	Z8 + Nitrogen
30	Phormidium sp.	CENA270	Z8 + Nitrogen
31	Nostoc sp.	CENA271	Z8 + Nitrogen
32	Aulosira sp.	CENA272	Z8 + Nitrogen
33	Nostoc sp.	CENA274	Z8
34	Nostoc sp.	CENA278	Z8
35	Nostoc sp.	CENA281	Z8 + Nitrogen
36	Aulosira sp.	CENA283	Z8 + Nitrogen
37	Aulosira sp.	CENA288	Z8
38	Aulosira sp.	CENA291	Z8
39	Leptolyngbya sp.	CENA293	Z8
40	Nostoc sp.	CENA294	Z8
41	Aulosira sp.	CENA295	Z8
42	Nostoc sp.	CENA296	Z8
43	Fischerella sp.	CENA298	Z8
44	Cylindrospermopsis raciborskii	CENA302	Z8
45	Brasilonema sp.	CENA382	Z8
46	Pseudanabaenaceae	CENA510	Z8 + Nitrogen
47	Aliinostoc sp.	CENA513	Z8
48	Aliinostoc sp.	CENA514	Z8
49	Leptolyngbya sp.	CENA520	Z8 + Nitrogen
50	Aliinostoc sp.	CENA524	Z8
51	Geminocystis sp.	CENA526	Z8 + Nitrogen
52	Alkalinema pantanalense	CENA528	Z8 + Nitrogen
53	Aliinostoc sp.	CENA535	Z8
54	Pantanalinema rosaneae	CENA537	Z8 + Nitrogen
55	Leptolyngbya sp.	CENA540	Z8 + Nitrogen
56	Tolypothrix sp.	CENA541	Z8 + Nitrogen
57	Aliinostoc sp.	CENA543	Z8
58	Nodosilinea sp.	CENA546	Z8 + Nitrogen
59	Aliinostoc sp.	CENA548	Z8
60	Brasilonema octagenarum	UFV-E1	Z8
61	Brasilonema sp.	UFV-L1	Z8
62	Brasilonema sp.	UFV-27	Z8
